# Supplementary material for: The Inhibitory Effect of Hedera helix and Coptidis Rhizome Mixture in the Pathogenesis of Laryngopharyngeal Reflux: Cleavage of E-Cadherin in Acid-Exposed Primary Human Pharyngeal Epithelial Cells
Source: Int J Mol Sci. 2024 Nov 14;25(22):12244. doi: 10.3390/ijms252212244 (PMC11595113; doi:10.3390/ijms252212244)
Supplement: Supplementary file 1 [file ijms-25-12244-s001.zip]

Archive with 1 entries (1 files):
- ijms-3296838-supplementary.pdf
